# Supplementary material for: Palmitic Acid-Conjugated Radiopharmaceutical for Integrin αvβ3-Targeted Radionuclide Therapy
Source: Pharmaceutics. 2022 Jun 23;14(7):1327. doi: 10.3390/pharmaceutics14071327 (PMC9321335; doi:10.3390/pharmaceutics14071327)
Supplement: Supplementary file 1 [file pharmaceutics-14-01327-s001.zip]

Archive with 1 entries (1 files):
- pharmaceutics-1703986-supplementary.pdf
